# Supplementary material for: Cultured cells and wing disc size of silkworm can be controlled by the Hippo pathway
Source: Open Biol. 2018 Jul 4;8(7):180029. doi: 10.1098/rsob.180029 (PMC6070717; doi:10.1098/rsob.180029)
Supplement: supplementary figures and Tables [file rsob180029supp1.zip]

Archive with 3 entries (2 files):
- supplementary figures and tables/
- supplementary figures and tables/supplementary figures.docx
- supplementary figures and tables/supplementary tables.docx
